# Supplementary material for: Efficacy and safety of tranexamic acid in reducing hidden blood loss during unilateral total knee arthroplasty: a retrospective study
Source: Front Med (Lausanne). 2025 Jun 3;12:1552893. doi: 10.3389/fmed.2025.1552893 (PMC12170310; doi:10.3389/fmed.2025.1552893)
Supplement: Supplementary file 1 [file Table_1.xlsx]

## Sheet: raw data
surgery approach（1=Observation Group 2=Control Group）	(sex): 1 = male, 2 = female	(Age)	(height)	(weight)	BMI	ASA grade（ 1 =Grade I, 2 =Grade II，3=Grade III）	operation time	Post-operative hospitalization time	Follow up period（month）	Intraoperative blood loss（ml）	Total volume of drains (ml)	preoperative HB	postperative HB	preoperative HCT	postperative HCT		HCT（average）		PBV	EBV	VBL	Volume of transfusion	HBL	TBL	HBL%	Postoperative complications（1= spinal cord injury 2=cerebrospinal fluid leakage 3=screw misplacement 4= Infection 5=Wound complications 6=Deep venous thrombosis 7= Pneumonia 8=Urine storage 9= others）	Platelet Count Observation Group（Before）	Platelet Count Observation Group（after）	Platelet Count Control Group （Before）	Platelet Count Control Group （after）
1	2	51	167	63	22.5896	1	80	9	14	280	194	124	101	36.6	31.6	5	34.1	474	3920.06	574.788	474		100.788	574.788	17.5349		124	133
1	2	81	176	59	19.047	2	95	9	18	325	175	105	82	30.6	23.6	7	27.1	500	4070.83	1051.51	500	200	751.506	1251.51	60.0481		105	99
1	2	86	154	55	23.1911	1	100	8	24	310	166	96	87	29.1	23.1	6	26.1	476	3298.21	758.208	476		282.208	758.208	37.2204		96	115
1	2	66	169	69	24.1588	3	80	8	16	315	193	123	111	35.8	27.8	8	31.8	508	4178.34	1051.16	508	300	843.156	1351.16	62.4026		123	143
1	2	75	160	57	22.2656	1	85	9	12	310	179	109	97	32.3	26.3	6	29.3	489	3522.18	721.265	489	200	432.265	921.265	46.9208	4	109	120
1	2	62	155	51	21.2279	3	95	9	14	360	152	82	68	29.2	23.2	6	26.2	512	3191.7	730.924	512		218.924	730.924	29.9516		82	117
1	2	87	159	69	27.2932	1	75	7	15	325	215	145	124	43.6	37.6	6	40.6	540	3891.01	575.025	540	100	135.025	675.025	20.003		145	111
1	2	74	167	70	25.0995	1	75	7	22	340	194	124	104	36	28.4	7.6	32.2	534	4151.06	979.753	534	200	645.753	1179.75	54.7363	6	124	99
1	2	68	166	70	25.4028	1	80	7	21	310	214	144	132	41.6	35.6	6	38.6	524	4121.45	640.64	524		116.64	640.64	18.2068		144	130
1	2	58	180	75	23.1481	3	80	8	34	320	190	120	108	34.4	28.4	6	31.4	510	4734.19	904.623	510	200	594.623	1104.62	53.8304		120	109
1	2	56	174	69	22.7903	2	90	7	36	320	197	127	117	39.5	33.5	6	36.5	517	4335.42	712.671	517		195.671	712.671	27.456		127	117
1	2	45	180	78	24.0741	3	105	7	25	380	171	101	86	34.3	28.3	6	31.3	551	4833.19	926.49	551	100	475.49	1026.49	46.322		101	82
1	2	80	150	49	21.7778	3	108	9	17	325	193	123	98	35.8	27.5	8.3	31.65	518	3001.5	787.123	518		269.123	787.123	34.1907	5	123	117
1	1	65	177	82	26.1738	1	108	7	19	310	210	140	127	39.8	33.8	6	36.8	520	4863.1	792.897	520	200	472.897	992.897	47.628		140	105
1	2	62	164	65	24.1672	3	85	9	22	320	193	123	102	36.4	30.4	6	33.4	513	3898.3	700.293	513		187.293	700.293	26.7449		123	114
1	1	56	174	85	28.075	2	90	8	42	320	205	135	118	41.2	35.2	6	38.2	525	4863.42	763.887	525	100	338.887	863.887	39.2282	6	135	111
1	2	75	175	62	20.2449	3	100	7	32	325	190	120	96	34.9	28.9	6	31.9	515	4136.94	778.107	515	300	563.107	1078.11	52.2311		120	114
1	1	75	172	77	26.0276	3	105	9	30	310	190	120	89	35.3	29.4	5.9	32.35	500	4535.49	827.183	500		327.183	827.183	39.5539		120	99
1	1	76	166	68	24.677	1	110	7	25	315	210	140	112	42.3	36.3	6	39.3	525	4055.45	619.153	525		94.1526	619.153	15.2067		140	134
1	2	66	165	70	25.7117	3	105	8	28	360	195	125	111	37.2	31.2	6	34.2	555	4092.2	717.929	555		162.929	717.929	22.6943		125	133
1	2	69	173	59	19.7133	2	110	7	14	330	190	120	103	36.3	33.3	3	34.8	520	3973.27	642.523	520		122.523	642.523	19.069		120	139
1	2	74	170	65	22.4913	3	95	9	16	320	183	113	94	33.4	27.4	6	30.4	503	4077.03	804.677	503		301.677	804.677	37.4904	6	113	129
1	2	65	152	54	23.3726	3	90	7	18	325	190	120	90	35.5	29.5	6	32.5	515	3215.2	593.576	515		78.5761	593.576	13.2377		120	128
1	2	67	163	60	22.5827	1	85	9	21	310	195	125	114	38	32	6	35	505	3704.75	635.099	505		130.099	635.099	20.4849		125	114
1	2	74	163	55	20.7008	3	85	7	19	315	180	110	85	32.5	26.5	6	29.5	495	3539.75	719.948	495		224.948	719.948	31.2451		110	112
1	1	68	182	85	25.6612	2	90	8	27	350	182	112	93	33.3	27.3	6	30.3	532	5134.17	1016.67	532		484.667	1016.67	47.6722		112	112
1	2	64	160	55	21.4844	1	80	8	28	330	195	125	100	37.4	31.4	6	34.4	525	3456.18	602.821	525		77.8214	602.821	12.9095	5	125	114
1	1	52	170	70	24.2215	3	105	8	21	325	190	120	106	37	28	9	32.5	515	4242.03	1174.72	515	100	759.715	1274.72	59.5988		120	124
1	2	83	155	65	27.0552	2	95	9	22	340	195	125	107	37.8	31.8	6	34.8	535	3653.7	629.948	535		94.9482	629.948	15.0724		125	124
1	2	55	169	69	24.1588	1	90	7	33	310	205	135	107	41.8	35.8	6	38.8	515	4178.34	646.136	515		131.136	646.136	20.2954		135	129
1	2	56	160	57	22.2656	3	95	7	37	320	180	110	86	32.7	26.7	6	29.7	500	3522.18	711.551	500		211.551	711.551	29.7309		110	99
1	2	75	155	51	21.2279	3	80	7	29	320	182	112	95	34.1	28.1	6	31.1	502	3191.7	615.762	502		113.762	615.762	18.475		112	114
1	2	66	159	69	27.2932	1	85	8	28	315	184	114	100	34.2	28.2	6	31.2	499	3891.01	748.27	499		249.27	748.27	33.3129		114	109
1	2	76	167	70	25.0995	3	75	8	14	325	205	135	118	40.2	34.2	6	37.2	530	4151.06	669.525	530		139.525	669.525	20.8394		135	144
1	1	67	177	70	22.3435	2	90	7	12	310	200	130	99	39.2	33.2	6	36.2	510	4467.1	740.404	510		230.404	740.404	31.1187		130	124
1	2	65	155	75	31.2175	1	85	7	17	320	212	142	118	42.4	36.4	6	39.4	532	3983.7	606.655	532		74.6547	606.655	12.306		142	111
1	2	74	162	69	26.2917	3	90	9	18	330	206	136	114	39.2	33.2	6	36.2	536	3973.54	658.598	536	300	422.598	958.598	44.085		136	114
1	1	65	180	78	24.0741	2	85	8	25	310	195	125	111	37.9	31.9	6	34.9	505	4833.19	830.921	505		325.921	830.921	39.2241		125	134
1	2	57	150	49	21.7778	1	100	7	28	340	180	110	87	33.1	27.1	6	30.1	520	3001.5	598.306	520		78.3056	598.306	13.0879		110	129
1	1	74	177	82	26.1738	3	95	7	16	340	185	115	91	33.3	27.3	6	30.3	525	4863.1	962.991	525		437.991	962.991	45.4823	4	115	114
1	2	68	164	65	24.1672	2	90	8	16	380	192	122	105	37.5	31.5	6	34.5	572	3898.3	677.965	572		105.965	677.965	15.6298		122	139
1	2	73	166	68	24.677	1	100	8	18	330	180	110	93	33.4	27.4	6	30.4	510	4055.45	800.418	510		290.418	800.418	36.2833		110	109
1	1	52	170	60	20.7612	3	110	8	21	340	195	125	105	37.5	31.5	6	34.5	535	3912.03	680.353	535		145.353	680.353	21.3643		125	114
1	2	83	160	48	18.75	2	85	7	19	330	192	122	107	36.9	30.9	6	33.9	522	3225.18	570.828	522		48.8276	570.828	8.55383		122	119
1	1	88	178	70	22.0932	3	95	7	30	325	215	145	125	45	39	6	42	540	4500.75	642.965	540		102.965	642.965	16.014		145	114
1	2	68	150	38	16.8889	3	92	8	28	340	190	120	99	36.9	30.9	6	33.9	530	2638.5	666.991	530		136.991	666.991	20.5387		120	144
1	2	75	182	63	19.0194	2	105	7	21	310	182	112	89	33.4	27.4	6	30.4	492	4408.17	870.034	492	200	578.034	1070.03	54.0201		112	109
1	2	66	165	60	22.0386	3	95	9	22	330	195	125	93	37.5	31.5	6	34.5	525	3762.2	654.295	525		129.295	654.295	19.761		125	119
1	2	76	150	56	24.8889	3	100	7	33	325	201	131	104	38.7	32.7	6	35.7	526	3232.5	543.277	526		17.2773	543.277	3.1802		131	118
1	2	82	168	52	18.424	2	80	8	25	340	195	125	96	37.8	31.8	6	34.8	535	3587.02	618.452	535		83.4519	618.452	13.4937		125	128
1	1	69	182	89	26.8687	3	90	8	17	310	210	140	102	42.8	36.8	6	39.8	520	5266.17	793.895	520	300	573.895	1093.9	52.4634		140	129
1	2	75	159	60	23.7332	2	105	8	19	320	182	112	104	33.8	27.8	6	30.8	502	3594.01	700.131	502		198.131	700.131	28.2991		112	139
1	1	65	182	79	23.8498	3	108	9	22	320	180	110	82	31.9	25.9	6	28.9	500	4936.17	1024.81	500		524.81	1024.81	51.2105		110	136
1	1	57	172	69	23.3234	3	108	7	42	315	218	148	131	45	39	6	42	533	4271.49	610.212	533		77.2125	610.212	12.6534		148	134
1	2	74	152	50	21.6413	3	85	7	21	325	195	125	91	36.7	30.7	6	33.7	520	3083.2	548.938	520	100	128.938	648.938	19.8691		125	114
1	2	62	171	68	23.255	2	95	7	19	310	193	123	102	37.4	31.4	6	34.4	503	4207.08	733.792	503		230.792	733.792	31.452		123	156
1	2	73	159	60	22.8928	2	100	8	30	320	182	112	94	33.2	27.2	6	30.2	502	3594.01	714.041	502		212.041	714.041	29.6959		112	139
1	2	52	182	79	24.677	2	95	8	28	330	198	128	107	37.2	31.2	6	34.2	528	4936.17	865.995	528	300	637.995	1165.99	54.7168		128	114
1	2	73	172	69	20.7612	2	100	8	21	380	160	124	70	36.3	30.3	6	33.3	540	4271.49	769.637	540		229.637	769.637	29.8371		124	119
1	2	84	152	50	18.75	3	80	8	22	400	185	130	85	33.4	27.4	6	30.4	585	3083.2	608.527	585		23.527	608.527	3.86623		130	118
1	2	82	171	68	22.0932	2	90	9	33	380	200	142	90	35.5	29.5	6	32.5	580	4207.08	776.691	580		196.691	776.691	25.3242		142	124
1	2	77	167	70	16.8889	1	105	7	19	440	220	110	70	38	32	6	35	660	4151.06	711.61	660	300	351.61	1011.61	34.7574		110	120
2	1	68	172	78	26.3656	3	80	7	14	500	273	133	106	41.2	32.2	9	36.7	773	4568.49	1120.34	773	300	647.338	1420.34	45.5763				133	120
2	2	52	157	53	21.5019	3	90	7	16	490	239	99	73	30.9	21.9	9	26.4	729	3309.68	1128.3	729	300	699.301	1428.3	48.9603				99	127
2	2	83	170	83	28.7197	1	80	9	18	530	255	115	92	35.3	26.3	9	30.8	785	4671.03	1364.91	785	200	779.911	1564.91	49.8374				115	101
2	2	73	178	84	26.5118	3	90	8	21	500	283	143	118	42.3	33.3	9	37.8	783	4962.75	1181.61	783	300	698.608	1481.61	47.152				143	123
2	1	56	176	83	26.7949	1	110	7	19	480	260	120	107	37.2	28.2	9	32.7	740	4862.83	1338.39	740	200	798.394	1538.39	51.8979				120	140
2	2	75	177	76	24.2587	3	80	7	27	500	257	117	91	36.3	27.3	9	31.8	757	4665.1	1320.31	757		563.312	1320.31	42.6651				117	123
2	2	48	182	79	23.8498	1	100	9	28	480	251	111	90	33.4	24.4	9	28.9	731	4936.17	1537.22	731	200	1006.22	1737.22	57.9212				111	135
2	2	76	174	85	28.075	1	110	9	21	485	239	99	75	29.4	20.4	9	24.9	724	4863.42	1757.86	724	300	1333.86	2057.86	64.8178				99	120
2	2	67	175	62	20.2449	1	80	7	22	480	270	130	112	38	29	9	33.5	750	4136.94	1111.42	750		361.416	1111.42	32.5185				130	120
2	2	69	172	77	26.0276	3	90	8	33	490	249	109	83	32.5	23.5	9	28	739	4535.49	1457.84	739	200	918.835	1657.84	55.4238				109	140
2	2	74	166	68	24.677	2	85	8	37	470	257	117	91	33.3	24.3	9	28.8	727	4055.45	1267.33	727		540.328	1267.33	42.6352	5			117	125
2	2	65	165	70	25.7117	3	85	7	29	500	222	82	60	27.4	18.4	9	22.9	722	4092.2	1608.29	722	200	1086.29	1808.29	60.0727				82	120
2	2	66	173	59	19.7133	3	90	8	28	500	257	117	99	37	28	9	32.5	757	3973.27	1100.29	757	300	643.289	1400.29	45.9397				117	113
2	1	74	170	65	22.4913	1	100	8	14	490	245	105	80	30.7	21.7	9	26.2	735	4077.03	1400.51	735	200	865.506	1600.51	54.077				105	120
2	2	68	152	54	23.3726	3	90	7	12	490	254	114	88	31.8	22.8	9	27.3	744	3215.2	1059.96	744		315.957	1059.96	29.8085				114	125
2	1	64	163	60	22.5827	2	95	7	17	500	251	111	84	32.7	23.7	9	28.2	751	3704.75	1182.37	751	100	531.366	1282.37	41.4364				111	110
2	2	67	163	55	20.7008	3	100	9	18	490	254	114	86	34.1	25.1	9	29.6	744	3539.75	1076.27	744	300	632.274	1376.27	45.941				114	112
2	1	83	182	85	25.6612	3	80	9	25	530	239	99	72	28.6	19.6	9	24.1	769	5134.17	1917.32	769		1148.32	1917.32	59.892				99	125
2	1	66	160	55	21.4844	1	80	7	28	500	274	134	103	40.2	31.2	9	35.7	774	3456.18	871.305	774	300	397.305	1171.3	33.9199				134	120
2	2	56	170	70	24.2215	3	75	8	16	480	273	133	102	39.2	30.2	9	34.7	753	4242.03	1100.24	753		347.238	1100.24	31.5603				133	125
2	2	75	155	65	27.0552	2	80	8	16	500	279	139	116	42.4	33.4	9	37.9	779	3653.7	867.633	779	200	288.633	1067.63	27.0349	6			139	135
2	2	66	160	55	21.4844	3	80	8	18	480	269	129	98	39.2	30.2	9	34.7	749	3456.18	896.415	749		147.415	896.415	16.4449				129	110
2	2	76	170	65	22.4913	3	80	8	21	485	268	128	94	37.9	28.9	9	33.4	753	4077.03	1098.6	753	300	645.6	1398.6	46.1605				128	112
2	2	67	165	62	22.7732	1	90	7	19	480	254	114	83	33.1	24.1	9	28.6	734	3828.2	1204.68	734		470.677	1204.68	39.0708	4			114	114
2	2	65	185	100	29.2184	3	100	9	30	500	252	112	89	33.3	24.3	9	28.8	752	5737.06	1792.83	752	400	1440.83	2192.83	65.7064				112	135
2	1	74	182	88	26.5668	2	90	7	14	490	252	112	86	33.3	24.3	9	28.8	742	5233.17	1635.37	742		893.366	1635.37	54.6279				112	130
2	2	65	160	55	21.4844	1	95	8	16	530	254	114	77	33.4	24.4	9	28.9	784	3456.18	1076.32	784	300	592.318	1376.32	43.0364				114	142
2	1	63	176	70	22.5981	3	95	7	18	500	264	124	105	37.5	28.5	9	33	764	4433.83	1209.23	764	100	545.227	1309.23	41.645				124	136
2	2	74	160	50	19.5312	2	80	9	20	480	264	124	97	36.9	27.9	9	32.4	744	3291.18	914.216	744		170.216	914.216	18.6188				124	125
2	2	68	178	72	22.7244	1	85	7	14	500	269	129	88	37.8	28.8	9	33.3	769	4566.75	1234.26	769		465.257	1234.26	37.6953				129	110
2	2	73	172	50	16.901	3	95	9	18	480	239	99	76	29.3	20.3	9	24.8	719	3644.49	1322.6	719	200	803.596	1522.6	52.778				99	115
2	2	72	156	66	27.1203	3	85	7	12	485	254	114	85	33.8	24.8	9	29.3	739	3712.52	1140.37	739		401.366	1140.37	35.1962				114	122
2	2	83	165	75	27.5482	1	85	8	18	500	249	109	81	31.9	22.9	9	27.4	749	4257.2	1398.35	749		649.349	1398.35	46.4368				109	110
2	2	88	175	60	19.5918	3	90	8	20	490	284	144	124	45	36	9	40.5	774	4070.94	904.653	774	300	430.653	1204.65	35.7491				144	125
2	1	66	153	52	22.2137	2	90	8	22	530	264	124	89	36.7	27.7	9	32.2	794	3174.04	887.154	794		93.1544	887.154	10.5004				124	122
2	2	75	155	45	18.7305	1	85	9	18	500	251	111	85	32.4	23.4	9	27.9	751	2993.7	965.71	751		214.71	965.71	22.2333				111	145
2	2	66	170	70	24.2215	3	85	7	16	480	254	114	80	33.2	24.2	9	28.7	734	4242.03	1330.25	734	300	896.253	1630.25	54.9763				114	120
2	1	76	165	55	20.202	2	90	7	16	500	274	134	103	40.1	31.1	9	35.6	774	3597.2	909.404	774		135.404	909.404	14.8893				134	112
2	2	87	182	77	23.246	1	90	7	16	480	269	129	103	38.3	29.3	9	33.8	749	4870.17	1296.79	749		547.791	1296.79	42.242				129	125
2	1	69	182	84	25.3593	3	85	8	16	485	254	114	85	33.2	24.2	9	28.7	739	5101.17	1599.67	739	400	1260.67	1999.67	63.0439				114	131
2	2	64	182	59	17.8119	2	95	8	18	500	279	139	105	39.9	30.9	9	35.4	779	4276.17	1087.16	779		308.162	1087.16	28.3455	5			139	125
2	2	65	168	60	21.2585	1	90	7	21	490	249	109	83	33.8	24.8	9	29.3	739	3851.02	1182.91	739		443.907	1182.91	37.5268				109	140
2	1	57	158	55	22.0317	3	85	7	19	530	254	114	92	33.3	24.3	9	28.8	784	3402.18	1063.18	784		279.18	1063.18	26.2589				114	112
2	2	74	152	50	21.6413	2	90	9	30	500	259	119	88	35.3	26.3	9	30.8	759	3083.2	900.936	759	300	441.936	1200.94	36.7993				119	110
2	1	62	171	68	23.255	3	90	8	21	480	254	114	92	33.4	24.4	9	28.9	734	4207.08	1310.16	734		576.162	1310.16	43.9764				114	148
2	2	73	155	55	22.8928	3	100	7	22	500	284	144	113	42.5	33.5	9	38	784	3323.7	787.192	784		3.19199	787.192	0.40549	6			144	125
2	2	52	182	77	23.246	2	90	7	33	480	249	109	78	32.7	23.7	9	28.2	729	4870.17	1554.31	729	200	1025.31	1754.31	58.4452				109	123
2	2	83	182	79	23.8498	3	100	8	25	500	259	119	90	35.8	26.8	9	31.3	759	4936.17	1419.35	759		660.346	1419.35	46.5247				119	112
2	2	86	182	69	20.8308	3	95	8	17	490	258	118	98	36.4	27.4	9	31.9	748	4606.17	1299.55	748		551.546	1299.55	42.4415	4			118	128
2	2	64	168	68	24.093	2	85	9	19	530	268	128	94	37.5	28.5	9	33	798	4115.02	1122.28	798		324.278	1122.28	28.8947				128	124
2	1	73	170	60	20.7612	3	80	7	22	500	269	129	105	37.9	28.9	9	33.4	769	3912.03	1054.14	769	300	585.139	1354.14	43.2112				129	130
2	2	52	160	48	18.75	2	95	8	42	480	279	139	90	37.8	28.8	9	33.3	759	3225.18	871.669	759		112.669	871.669	12.9257	6			139	142
2	1	63	178	70	22.0932	3	110	7	32	500	276	136	110	39.3	30.3	9	34.8	776	4500.75	1163.99	776		387.988	1163.99	33.3326				136	110
2	1	73	150	38	16.8889	3	115	9	30	480	274	134	115	39.8	30.8	9	35.3	754	2638.5	872.705	754		118.705	872.705	13.602				134	139
2	2	56	182	63	19.0194	3	100	7	25	485	254	114	81	31.9	22.9	9	27.4	739	4408.17	1447.94	739	100	808.939	1547.94	52.2591				114	109
2	2	62	165	60	22.0386	2	95	9	28	480	296	156	130	47	38	9	42.5	776	3762.2	796.7	776		20.7004	796.7	2.59827				156	114
2	2	66	150	56	24.8889	2	100	7	14	490	279	139	92	40.7	31.7	9	36.2	769	3232.5	803.66	769		34.6602	803.66	4.3128				139	119
2	2	76	168	52	18.424	2	85	8	16	470	254	114	85	33.2	24.2	9	28.7	724	3587.02	1124.85	724	300	700.85	1424.85	49.1876				114	114
2	2	47	182	89	26.8687	2	95	8	18	500	259	119	87	34.1	25.1	9	29.6	759	5266.17	1601.2	759		842.2	1601.2	52.5981				119	144
2	2	69	159	60	23.7332	3	100	8	16	500	258	118	95	35.3	26.3	9	30.8	758	3594.01	1050.2	758		292.196	1050.2	27.823				118	109
2	2	74	176	74	23.8895	2	95	9	18	490	264	124	97	37.5	28.5	9	33	754	4565.83	1245.23	754		491.227	1245.23	39.4488	6			124	119
